# Supplementary material for: A Three Step Network Based Approach (TSNBA) to Finding Disease Molecular Signature and Key Regulators: A Case Study of IL-1 and TNF-Alpha Stimulated Inflammation
Source: PLoS One. 2014 Apr 18;9(4):e94360. doi: 10.1371/journal.pone.0094360 (PMC3991618; doi:10.1371/journal.pone.0094360)
Supplement: File S1 — Including the following: (1) Enrichment ratios under different thresholds in the second step (Figure S1); (2) literature evaluation for 10 predicted inflammatory genes (Table S1); (3) literature evaluation for 32 predicted regulators of inflammation (Table S2); (4) wikipathway enrichment analysis of molecular signatures via TSNBA (Table S3); (5) TF binding sites analysis of 32 predicted regulators of inflammation (Table S4); (6) transcription factor-inflammatory gene relationships from TFactS for 5 transcription factors, namely DLX5, MSX1, NR5A1, PRRX1, and RXRA (Table S5); (7) protein-protein interactions collected from STRING database for 9 transcription factors that are confirmed by literature to be inflammatory regulators (Table S6); (8) investigation for diffusion parameter α of network propagation (Table S7); (9) methods comparison for the first step of TSNBA (Table S8); (10) methods comparison for TSNBA (Table S9); (11) union sets of signatures from different methods. (XLSX) [file pone.0094360.s001.xlsx]

## Sheet: Figure S1
Threshold	IL1_0.5h	IL1_1h	IL1_2.5h	IL1_6h	TNF1	TNF2	TNF3	TNF4
0.6	0.506667	0.523333	0.558528	0.558528	0.454849	0.545151	0.578595	0.478261
0.605	0.505017	0.523333	0.558528	0.558528	0.45302	0.545151	0.580537	0.478261
0.61	0.505017	0.523333	0.558528	0.558528	0.45302	0.545151	0.580537	0.478261
0.615	0.503356	0.523333	0.558528	0.557047	0.45302	0.545151	0.579125	0.478261
0.62	0.503356	0.523333	0.558528	0.557047	0.45302	0.545151	0.579125	0.478261
0.625	0.503356	0.521739	0.558528	0.557047	0.45302	0.54698	0.577703	0.47651
0.63	0.503356	0.521739	0.558528	0.555556	0.45302	0.54698	0.577703	0.47651
0.635	0.503356	0.521739	0.558528	0.555556	0.450847	0.547297	0.578231	0.47651
0.64	0.503356	0.520134	0.557047	0.555556	0.450847	0.547297	0.580205	0.47651
0.645	0.503356	0.520134	0.557047	0.555556	0.450847	0.545763	0.580205	0.478114
0.65	0.503356	0.520134	0.557047	0.555556	0.450847	0.545763	0.580205	0.481356
0.655	0.503378	0.520134	0.557047	0.555556	0.450847	0.545763	0.578767	0.482993
0.66	0.503378	0.516892	0.557432	0.555556	0.452381	0.545763	0.578767	0.482993
0.665	0.501695	0.516892	0.555932	0.555556	0.450512	0.547619	0.57732	0.482993
0.67	0.501695	0.516892	0.554422	0.557432	0.450512	0.546075	0.57931	0.482993
0.675	0.503401	0.516892	0.556314	0.559322	0.450512	0.546075	0.581315	0.481229
0.68	0.503401	0.520408	0.554795	0.558219	0.450512	0.546392	0.583333	0.481229
0.685	0.503401	0.520408	0.554795	0.558219	0.452055	0.546392	0.581882	0.481229
0.69	0.503425	0.523973	0.559028	0.564014	0.452055	0.554007	0.58042	0.481229
0.695	0.503448	0.523973	0.560976	0.5625	0.450172	0.554386	0.580986	0.486207
0.7	0.50519	0.524138	0.560976	0.5625	0.450172	0.554386	0.579505	0.486207
0.705	0.508711	0.525952	0.559441	0.5625	0.451724	0.553191	0.579505	0.486207
0.71	0.51049	0.527972	0.559859	0.56446	0.447917	0.553191	0.578571	0.489583
0.715	0.510563	0.528169	0.561837	0.56446	0.445993	0.551601	0.57971	0.493007
0.72	0.510563	0.528169	0.565836	0.564912	0.445993	0.551601	0.578182	0.494737
0.725	0.508961	0.530035	0.565836	0.564912	0.446809	0.551601	0.580292	0.4947
0.73	0.507194	0.530035	0.564286	0.565371	0.44484	0.552347	0.581481	0.492857
0.735	0.51087	0.532143	0.564286	0.567376	0.444444	0.554348	0.581481	0.492857
0.74	0.51087	0.536232	0.562724	0.561594	0.444043	0.556364	0.578947	0.489209
0.745	0.509225	0.542125	0.564748	0.561594	0.443636	0.556364	0.581132	0.490975
0.75	0.513109	0.540741	0.567273	0.561594	0.441606	0.556777	0.582375	0.490975
0.755	0.513109	0.539033	0.567273	0.561594	0.441176	0.557196	0.580769	0.490975
0.76	0.509506	0.537879	0.571429	0.561338	0.442804	0.55597	0.580392	0.492754
0.765	0.509653	0.536398	0.575646	0.567669	0.444444	0.564885	0.582677	0.496324
0.77	0.509804	0.535156	0.576779	0.571984	0.447368	0.565891	0.586345	0.498155
0.775	0.516	0.533597	0.577358	0.570866	0.44697	0.570312	0.594262	0.501859
0.78	0.514403	0.535714	0.576923	0.572581	0.446154	0.575397	0.598326	0.501873
0.785	0.515021	0.54065	0.580392	0.578512	0.447471	0.581301	0.60515	0.503817
0.79	0.513274	0.5375	0.584	0.57563	0.442688	0.581301	0.608696	0.5
0.795	0.511521	0.541126	0.5875	0.575758	0.444444	0.584034	0.608889	0.5
0.8	0.502392	0.544643	0.59322	0.578947	0.430894	0.582278	0.612613	0.501976
0.805	0.5	0.555046	0.6	0.584821	0.439834	0.580508	0.615385	0.5
0.81	0.492462	0.551402	0.598214	0.590698	0.434599	0.582979	0.619718	0.504202
0.815	0.502618	0.550239	0.603604	0.59434	0.438298	0.583333	0.618357	0.506438
0.82	0.497297	0.546341	0.595349	0.592233	0.433476	0.591111	0.616505	0.513158
0.825	0.50838	0.548223	0.602871	0.610256	0.432314	0.591743	0.626263	0.50885
0.83	0.521212	0.5625	0.606796	0.615789	0.43379	0.592593	0.627551	0.513393
0.835	0.528302	0.572973	0.61194	0.614973	0.430556	0.588517	0.625	0.520548
0.84	0.529032	0.579545	0.621762	0.620112	0.43662	0.593137	0.621622	0.521531
0.845	0.537415	0.584795	0.62963	0.632184	0.446078	0.592965	0.622222	0.529412
0.85	0.560284	0.593939	0.642458	0.630952	0.452736	0.605263	0.634286	0.532338
0.855	0.574627	0.608696	0.647727	0.634146	0.465969	0.597826	0.637427	0.53886
0.86	0.585366	0.615385	0.651163	0.64375	0.47027	0.598901	0.650307	0.544444
0.865	0.6	0.626667	0.648485	0.642857	0.469945	0.605714	0.655844	0.548571
0.87	0.638095	0.633094	0.666667	0.669014	0.488636	0.612121	0.666667	0.54491
0.875	0.635417	0.630769	0.666667	0.661765	0.487952	0.616352	0.657143	0.541401
0.88	0.62069	0.619835	0.656489	0.645669	0.487013	0.605634	0.653846	0.576389
0.885	0.6375	0.62931	0.68254	0.645161	0.483444	0.611511	0.674797	0.586957
0.89	0.644737	0.632075	0.686441	0.65	0.485915	0.612403	0.678571	0.587786
0.895	0.637681	0.631068	0.699029	0.669903	0.5	0.608333	0.682692	0.580645
0.9	0.627119	0.645833	0.724138	0.674157	0.504132	0.623853	0.680851	0.583333
0.905	0.654545	0.662921	0.740741	0.674419	0.491379	0.622642	0.678161	0.601852
0.91	0.653846	0.662791	0.739726	0.670588	0.504587	0.613861	0.670886	0.607843
0.915	0.680851	0.666667	0.766667	0.662338	0.514286	0.674157	0.69863	0.645161
0.92	0.666667	0.691176	0.8	0.686567	0.525773	0.72	0.681159	0.634146
0.925	0.675	0.737705	0.844444	0.732143	0.516854	0.761905	0.703125	0.666667
0.93	0.676471	0.732143	0.853659	0.74	0.506173	0.754386	0.701754	0.671429
0.935	0.714286	0.714286	0.857143	0.736842	0.492754	0.769231	0.705882	0.693548
0.94	0.705882	0.717949	0.869565	0.71875	0.490909	0.75	0.697674	0.685185
0.945	0.615385	0.724138	0.9375	0.740741	0.510638	0.736842	0.657895	0.697674

## Sheet: Table S1
Potential inflammatory gene	Whether inflammation related gene	Evidence	Pubmed	Journal
BCL3	√	Another inflammatory gene signatures	19270711	Nat Immunol.
CALCOCO2	√	Autophagy receptor CALCOCO2/NDP52 takes center stage in Crohn disease. AND We summarize our recent findings and discuss the role of autophagy as a major modulator of proinflammatory signaling in the context of chronic inflammation.	23820297	Autophagy.
CD22	√	Another inflammatory gene signatures	22806142	Mol Syst Biol.
DLG3	Not known	Not Known
ERBB3	√	However, the roles of both receptors were more apparent during recovery from DSS colitis, in which ErbB2 or ErbB3 epithelial deletion resulted in greater inflammation and crypt damage during the early reparative period.	22157714	Lab Invest.
MAGI1	√	Another inflammatory gene signatures	22806142	Mol Syst Biol.
POU1F1	Not known	Not Known
SMURF2	√	Finally, the microarray results were verified by quantitative real-time PCR of seven representative genes, including the two candidate genes, Spry2 and Smurf2, which were supposed to play a critical role in TLRs-induced inflammation based on literature retrieval.	22843012	Inflammation.
SSTR2	√	Another inflammatory gene signatures	15806094	Nat Rev Microbiol.
TANK	√	Another inflammatory gene signatures	16698233	Genomics.

## Sheet: Table S2
Potential Key Regulator	Whether inflammatory regulator	Evidence	PubMed	Journal
ATF3	√	Activating transcription factor 3 is a negative regulator of allergic pulmonary inflammation.	18794337	J Exp Med.
BCL6	√	We show that the transcriptional repressor Bcl6 is an anti-inflammatory regulator whose loss in bone marrow of Ldlr−/− mice results in severe atherosclerosis and xanthomatous tendonitis, a virtually pathognomonic complication in patients with familial hypercholesterolemia.	22465074	Cell Metab.
CEBPB	√	The transcription factor CCAAT/enhancer binding protein β (C/EBPβ) is an important regulator of gene expression in inflammation but little is known about its involvement in glial activation.	22074460	J Neuroinflammation.
EGR1	√	Activation of the zinc-finger transcription factor early growth response (Egr)-1, initially linked to developmental processes, is shown here to function as a master switch activated by ischemia to trigger expression of pivotal regulators of inflammation, coagulation and vascular hyperpermeability.	11100120	Nat Med.
ESR2	√	The connection between estrogens and wound inflammation is reinforced by genetic studies that established a link between polymorphisms in the ESR2 gene and incidence of venous ulceration, a condition characterized by unresolved inflammation [166] and [167].	20045727	J Steroid Biochem Mol Biol.
FOS	√	Bone development and inflammatory disease is regulated by AP-1 (Fos/Jun).	19995753	Ann Rheum Dis.
HES1	√	The Notch/Hes1 pathway sustains NF-κB activation through CYLD repression in T cell leukemia.	20832754	Cancer Cell.
JUNB	√	TNFα shedding and epidermalinflammation are controlled by Jun proteins	19933155	Genes Dev.
JUND	√	TNFα shedding and epidermalinflammation are controlled by Jun proteins	19933155	Genes Dev.
NFKB1	√	The link between the activation of NF-kappaB and inflammation has been shown in various human diseases and in animal models of disease.	18927578	Nat Rev Immunol.
NFKB2	√	The link between the activation of NF-kappaB and inflammation has been shown in various human diseases and in animal models of disease.	18927578	Nat Rev Immunol.
NR2C2	√	TAK1 is a master regulator of epidermal homeostasis involving skin inflammation and apoptosis.	16675448	J Biol Chem.
POU2F1	√	POU class 2 homeobox 1 (POU2F1), also known as octamer-binding transcription factor-1 (OCT-1), is a ubiquitous transcription factor that plays a key role in the regulation of genes related to inflammation and cell cycles.	21059098	Diabet Med.
RELA	√	The RelA (p65) subunit of NF-κB is an important regulator of inflammation, proliferation, and apoptosis.	12509469	Mol Cell Biol.
SMAD2	√	Development of Foxp3(+) regulatory T cells and pro-inflammatory Th17 cells from naive CD4(+) T cells requires transforming growth factor-β (TGF-β) signaling. AND These results demonstrate that Smad2 positively regulates the generation of inflammatory Th17 cells.	20667820	J Biol Chem.
SMAD7	√	In addition, Smad7 has been shown to be a key negative regulator of the renal inflammatory response	19352540	Acta Biochim Biophys Sin (Shanghai).
STAT5A	√	These results indicate that Stat5a plays an indispensable role in Stat6-independent Th2 cell differentiation and subsequent Th2 cell-mediated allergic airway inflammation.	15749913	J Immunol.
TP53	√	There is a growing body of evidence indicating that p53 is a negative regulator of inflammation	21779518	Genes Cancer.
TP73	√	p73-deficient mice have neurological, pheromonal and inflammatory defects but lack spontaneous tumours.	10716451	Nature.
VDR	√	Together the data suggest that vitamin D and the VDR are important regulators of inflammation in the lung and that in the absence of the VDR the lung environment, independent of immune cells, is less responsive to environmental challenges.	17224129	Arch Biochem Biophys.
VTN	√	Taken together, these results would indicate that the primary role by which vitronectin participates in enhancing acute lung injury is through its effects on neutrophil chemotaxis	17982099	J Immunol.
RXRA	√	Retinoid X receptor alpha controls innate inflammatory responses through the up-regulation of chemokine expression.	20498053	Proc Natl Acad Sci U S A.
SRF	√		23705899‎; 23893683
DLX5	Not Known
GTF2I	Not Known
HEY1	Not Known
MSX1	Not Known
NFE2	Not Known
NR5A1	Not Known
PITX1	Not Known
PRRX1	Not Known
RARA	Not Known

## Sheet: Table S3
Data Set	Enriched Pathway	Adjust P-value	Genes
TNF1	TNF alpha Signaling Pathway	2.01e-07	BAD, CSNK2A1, BIRC3, TNFAIP3, NFKBIA, PRKCZ, MAPK3
TNF2	TNF alpha Signaling Pathway	0.003	BIRC3, TNFAIP3, NFKBIA, MAP3K8
TNF3	TNF alpha Signaling Pathway	2.53e-06	TRAF1, BIRC3, TNFAIP3, NFKBIA, MAP3K8, PRKCZ
TNF4	TNF alpha Signaling Pathway	0.0008	BIRC3, TNFAIP3, NFKBIA, MAP3K8
IL1_0.5h	IL-1 signaling pathway	0.0012	JUN, NFKBIA, MAPK3
IL1_1h	IL-1 signaling pathway	9.33e-05	JUN, SQSTM1, IL1B, NFKBIA
IL1_2.5h	IL-1 signaling pathway	0.0012	JUN, SQSTM1, NFKBIA
IL1_6h	IL-1 signaling pathway	0.0148	SQSTM1, NFKBIA

## Sheet: Table S4
#	Annotation	Total Genes With Ann	Your Genes (With Ann)	Your Genes (No Ann)	Genome (With Ann)	Genome (No Ann)	ln(Bayes factor)	neg ln(p value)	FE: neg ln(p value)	FE: neg ln(FDR)	Genes
1	V$GATA1_03: GATA-binding factor 1	5	5	27	8370	8918	5.78	9.68	0	0	NFE2 NFKB1 SMAD2 TP53 VDR
2	V$NFKB_Q6_01	31	31	1	12372	4916	4.66	8.56	8.08	3.14	ATF3 BCL6 CEBPB DLX5 EGR1 ESR2 FOS GTF2I HES1 HEY1 JUNB JUND MSX1 NFE2 NFKB1 NFKB2 NR2C2 NR5A1 POU2F1 PRRX1 RARA RELA RXRA SMAD2 SMAD7 SRF STAT5A TP53 TP73 VDR VTN
3	V$CREL_01: c-Rel	32	32	0	13407	3881	4.64	8.5	8.13	3.14	ATF3 BCL6 CEBPB DLX5 EGR1 ESR2 FOS GTF2I HES1 HEY1 JUNB JUND MSX1 NFE2 NFKB1 NFKB2 NR2C2 NR5A1 PITX1 POU2F1 PRRX1 RARA RELA RXRA SMAD2 SMAD7 SRF STAT5A TP53 TP73 VDR VTN
4	V$CEBPGAMMA_Q6	12	12	20	11524	5764	4.09	7.97	0	0	ATF3 BCL6 CEBPB HES1 MSX1 NR2C2 RELA RXRA SMAD2 STAT5A TP53 VTN
5	V$PITX2_Q2: pituitary homeobox factor 2	8	8	24	9092	8196	3.39	7.18	0	0	BCL6 NFE2 POU2F1 RARA SMAD2 SMAD7 SRF VTN
6	V$E2F1DP1_01: E2F-1:DP-1 heterodimer	22	22	10	7144	10144	3.29	7.05	6.44	2.12	ATF3 BCL6 EGR1 ESR2 FOS GTF2I HES1 HEY1 JUNB JUND MSX1 NFKB1 NFKB2 NR2C2 PITX1 POU2F1 PRRX1 RXRA SMAD2 TP53 TP73 VDR
7	V$CEBPDELTA_Q6	15	15	17	12589	4699	3.24	7.01	0	0	ATF3 BCL6 DLX5 EGR1 MSX1 NFKB1 NR2C2 POU2F1 RARA RELA RXRA SRF STAT5A VDR VTN
8	V$MAZR_01: MAZ related factor	24	24	8	8290	8998	3.19	6.94	6.36	2.12	ATF3 BCL6 CEBPB DLX5 EGR1 ESR2 FOS GTF2I HES1 HEY1 JUNB JUND MSX1 NFKB2 NR5A1 POU2F1 RELA SMAD2 SMAD7 STAT5A TP53 TP73 VDR VTN
9	V$BACH2_01: BTB and CNC homolog 2	14	14	18	11916	5372	2.77	6.52	0	0	ATF3 BCL6 CEBPB ESR2 FOS HES1 JUNB NFKB2 PITX1 POU2F1 RELA RXRA TP53 VDR
10	V$PBX_Q3	25	25	7	16222	1066	2.55	6.3	0	0	ATF3 BCL6 DLX5 EGR1 FOS GTF2I HES1 JUNB JUND NFE2 NFKB1 NR2C2 NR5A1 PITX1 POU2F1 PRRX1 RARA SMAD2 SMAD7 SRF STAT5A TP53 TP73 VDR VTN
11	V$SRF_Q6: serum response factor	7	7	25	1081	16207	2.49	6.24	5.75	1.73	ATF3 EGR1 ESR2 FOS RARA SRF VTN
12	V$PADS_C: Retroviral Poly A downstream element	2	2	30	4602	12686	2.23	5.94	0	0	RARA RXRA
13	V$STAF_02: Se-Cys tRNA gene transcription activating factor	1	1	31	3638	13650	1.92	5.63	0	0	SRF
14	V$FOXJ2_02: fork head box J 2	5	5	27	6461	10827	1.84	5.51	0	0	BCL6 HES1 MSX1 SMAD2 TP53
15	V$KROX_Q6	25	25	7	9644	7644	1.78	5.46	4.89	1.34	ATF3 CEBPB DLX5 EGR1 GTF2I HES1 HEY1 JUNB JUND MSX1 NFKB1 NFKB2 NR2C2 NR5A1 PITX1 POU2F1 RARA RELA SMAD2 SMAD7 SRF TP53 TP73 VDR VTN
16	V$BRN2_01: POU factor Brn-2	5	5	27	6417	10871	1.77	5.46	0	0	CEBPB FOS HES1 NFKB1 NR2C2
17	V$TCF1P_Q6	28	28	4	11533	5755	1.75	5.4	4.95	1.34	ATF3 BCL6 DLX5 EGR1 ESR2 FOS GTF2I HES1 HEY1 JUNB JUND MSX1 NFE2 NFKB1 NFKB2 NR2C2 PITX1 POU2F1 RARA RELA RXRA SMAD2 SMAD7 SRF STAT5A TP53 TP73 VTN
18	V$NFKAPPAB50_01: NF-kappaB (p50)	7	7	25	1256	16032	1.71	5.36	4.93	1.34	EGR1 GTF2I HEY1 MSX1 NFKB1 NFKB2 SRF
19	V$SP3_Q3	30	30	2	13177	4111	1.31	4.96	4.6	1.25	ATF3 BCL6 CEBPB DLX5 EGR1 ESR2 FOS GTF2I HES1 HEY1 JUNB JUND MSX1 NFE2 NFKB1 NFKB2 NR2C2 NR5A1 PITX1 POU2F1 PRRX1 RARA RELA SMAD2 SMAD7 SRF TP53 TP73 VDR VTN
20	V$AP4_01: activator protein 4	8	8	24	1724	15564	1.29	4.9	4.46	1.25	ESR2 NFKB2 PITX1 RARA SMAD7 SRF STAT5A VTN
21	V$E2F1_Q6_01	23	23	9	8808	8480	1.28	4.9	4.32	1.25	ATF3 BCL6 CEBPB DLX5 EGR1 ESR2 FOS GTF2I HES1 HEY1 JUNB JUND MSX1 NFKB2 NR2C2 PITX1 POU2F1 PRRX1 SMAD2 SMAD7 TP53 TP73 VDR
22	V$SRF_Q4	7	7	25	1401	15887	1.18	4.78	4.36	1.25	ATF3 EGR1 ESR2 FOS SRF STAT5A VTN
23	V$ZTA_Q2	4	4	28	5403	11885	1.16	4.78	0	0	BCL6 ESR2 JUND VDR
24	V$MAZ_Q6	31	31	1	14063	3225	1.12	4.72	4.48	1.25	ATF3 BCL6 CEBPB DLX5 EGR1 ESR2 FOS GTF2I HES1 HEY1 JUNB JUND MSX1 NFKB1 NFKB2 NR2C2 NR5A1 PITX1 POU2F1 PRRX1 RARA RELA RXRA SMAD2 SMAD7 SRF STAT5A TP53 TP73 VDR VTN
25	V$MRF2_01: modulator recognition factor 2	14	14	18	11003	6285	1.07	4.67	0.01	0	ATF3 BCL6 JUNB JUND MSX1 NFE2 NFKB1 NFKB2 NR2C2 NR5A1 POU2F1 PRRX1 RARA SRF
26	V$MEF2_Q6_01	13	13	19	10478	6810	1.04	4.61	0.01	0	BCL6 CEBPB DLX5 FOS MSX1 NFE2 NFKB1 NR5A1 POU2F1 PRRX1 RELA SMAD7 VTN
27	V$GATA3_03: GATA-binding factor 3	12	12	20	9907	7381	0.96	4.56	0.01	0	BCL6 DLX5 ESR2 FOS JUNB NFE2 NFKB1 NFKB2 NR2C2 RARA RXRA VTN
28	V$SRF_C: serum response factor	4	4	28	519	16769	0.88	4.43	4.19	1.2	EGR1 FOS SRF VTN
29	V$VMAF_01: v-Maf	14	14	18	10864	6424	0.86	4.43	0.01	0	ATF3 BCL6 DLX5 ESR2 FOS JUNB JUND NFE2 PITX1 RARA RXRA SMAD7 TP53 VDR
30	V$MYCMAX_B: c-Myc:Max binding sites	22	22	10	8550	8738	0.83	4.38	3.83	0.94	BCL6 CEBPB EGR1 ESR2 FOS GTF2I HES1 HEY1 JUNB JUND MSX1 NR5A1 POU2F1 RELA RXRA SMAD2 SMAD7 SRF STAT5A TP53 VDR VTN
31	V$NFKAPPAB_01: NF-kappaB	11	11	21	3161	14127	0.76	4.31	3.79	0.94	EGR1 HEY1 MSX1 NFKB1 NFKB2 NR5A1 RELA RXRA SRF TP53 VDR
32	V$EVI1_04: ectopic viral integration site 1 encoded factor	16	16	16	11792	5496	0.74	4.26	0.01	0	BCL6 CEBPB DLX5 FOS GTF2I JUNB NFE2 NFKB1 NR2C2 NR5A1 RARA RELA SMAD2 SRF TP53 VDR
33	V$E2F1_Q3_01	21	21	11	8136	9152	0.65	4.2	3.62	0.82	ATF3 CEBPB EGR1 FOS HES1 HEY1 JUNB JUND MSX1 NFE2 NFKB2 NR2C2 PITX1 POU2F1 PRRX1 RELA SMAD2 SMAD7 SRF TP73 VDR
34	V$VMW65_Q6	6	6	26	6300	10988	0.62	4.14	0.01	0	BCL6 ESR2 PITX1 POU2F1 PRRX1 VTN
35	V$GATA2_03: GATA-binding factor 2	3	3	29	4394	12894	0.61	4.14	0.01	0	FOS NFE2 RARA
36	V$TCF4_Q5	17	17	15	12180	5108	0.58	4.08	0.01	0	ATF3 BCL6 DLX5 ESR2 FOS GTF2I HES1 JUNB MSX1 NFE2 POU2F1 PRRX1 RARA RXRA SRF STAT5A VTN
37	V$DEAF1_01	15	15	17	5166	12122	0.5	3.95	3.45	0.8	ATF3 EGR1 GTF2I HES1 HEY1 MSX1 NFKB1 NFKB2 PITX1 POU2F1 RELA SMAD7 SRF TP53 TP73
38	V$BARBIE_01: barbiturate-inducible element	21	21	11	8323	8965	0.39	3.84	3.34	0.8	ATF3 BCL6 CEBPB DLX5 FOS GTF2I HES1 JUNB JUND MSX1 NFKB2 NR2C2 POU2F1 PRRX1 RXRA SMAD2 SMAD7 TP53 TP73 VDR VTN
39	V$MINI20_B: Muscle initiator sequence-20	28	28	4	12402	4886	0.37	3.84	3.49	0.8	ATF3 BCL6 CEBPB DLX5 EGR1 FOS GTF2I HES1 HEY1 JUNB JUND MSX1 NFE2 NFKB1 NFKB2 NR2C2 NR5A1 PITX1 POU2F1 PRRX1 RARA RELA RXRA SMAD2 SMAD7 STAT5A TP53 TP73
40	V$E2F4DP2_01: E2F-4:DP-2 heterodimer	10	10	22	2935	14353	0.35	3.79	3.36	0.8	ATF3 BCL6 EGR1 ESR2 GTF2I HEY1 NFKB2 NR2C2 TP73 VDR
41	V$HNF4ALPHA_Q6	5	5	27	5415	11873	0.24	3.66	0.01	0	DLX5 ESR2 NR2C2 RARA RELA
42	V$E2F1DP1RB_01: Rb:E2F-1:DP-1 trimeric complex	6	6	26	1339	15949	0.23	3.66	3.37	0.8	BCL6 JUNB NR2C2 SMAD2 TP53 TP73
43	V$NKX3A_01: NK class homeobox factor 3A	1	1	31	2685	14603	0.14	3.54	0	0	BCL6
44	V$OSF2_Q6	14	14	18	10338	6950	0.13	3.54	0.02	0	ATF3 BCL6 CEBPB EGR1 ESR2 FOS HES1 MSX1 NFE2 NR2C2 RXRA STAT5A VDR VTN
45	V$CHOP_01: heterodimers of CHOP and C/EBPalpha	6	6	26	5872	11416	0.05	3.48	0.02	0	BCL6 CEBPB NFE2 RELA SRF VDR
46	V$USF_01: upstream stimulating factor	8	8	24	2229	15059	0.03	0	3.07	0.7	ATF3 BCL6 ESR2 HES1 NR5A1 SMAD2 STAT5A VTN
47	V$HNF1_Q6	26	26	6	15873	1415	0.02	0	0.01	0	ATF3 BCL6 CEBPB DLX5 ESR2 FOS GTF2I HES1 HEY1 JUNB JUND MSX1 NFE2 NFKB1 NR2C2 NR5A1 PITX1 POU2F1 PRRX1 RELA SMAD7 SRF STAT5A TP53 VDR VTN
48	V$DEC_Q1	19	19	13	12724	4564	-0.03	0	0.03	0	ATF3 BCL6 CEBPB EGR1 ESR2 GTF2I HEY1 JUNB NFE2 NR2C2 NR5A1 PITX1 RARA RELA RXRA SMAD7 STAT5A VDR VTN
49	V$SOX9_B1: SOX (SRY-related HMG box)	11	11	21	8609	8679	-0.03	0	0.03	0	BCL6 CEBPB ESR2 HES1 MSX1 NFKB1 NR2C2 PITX1 POU2F1 TP53 VTN
50	V$GATA2_02: GATA-binding factor 2	5	5	27	5165	12123	-0.08	0	0.02	0	NFE2 NR5A1 RARA TP53 VTN
51	V$NFKB_C: NF-kappaB binding site	4	4	28	730	16558	-0.12	0	3.1	0.7	MSX1 NFKB1 NFKB2 VDR
52	V$LXR_DR4_Q3	2	2	30	167	17121	-0.14	0	3.25	0.8	NR5A1 RARA
53	V$POU1F1_Q6	7	7	25	6267	11021	-0.17	0	0.03	0	BCL6 DLX5 POU2F1 SMAD2 TP53 VDR VTN
54	V$CREB_Q4_01	16	16	16	6174	11114	-0.17	0	2.68	0.45	ATF3 BCL6 CEBPB EGR1 FOS HES1 JUNB JUND NFKB1 NFKB2 PRRX1 RELA RXRA SRF TP73 VDR
55	V$IRF7_01: interferon regulatory factor 7	22	22	10	9361	7927	-0.19	0	2.69	0.45	ATF3 BCL6 CEBPB DLX5 EGR1 ESR2 FOS GTF2I HES1 MSX1 NFE2 NFKB1 NR2C2 NR5A1 POU2F1 PRRX1 RELA SMAD7 SRF TP53 VDR VTN
56	V$SRF_01: serum response factor	1	1	31	20	17268	-0.21	0	3.27	0.8	EGR1
57	V$CREB_Q2: cAMP-response element-binding protein	7	7	25	1931	15357	-0.22	0	2.82	0.52	ATF3 CEBPB EGR1 FOS RELA RXRA VDR
58	V$COREBINDINGFACTOR_Q6	4	4	28	4451	12837	-0.22	0	0.02	0	ATF3 BCL6 FOS STAT5A
59	V$HNF1_C: Hepatic nuclear factor 1	6	6	26	5630	11658	-0.24	0	0.03	0	BCL6 DLX5 NR5A1 POU2F1 TP53 VDR
60	V$CREBATF_Q6	16	16	16	6244	11044	-0.25	0	2.58	0.42	ATF3 BCL6 CEBPB EGR1 FOS HES1 JUNB JUND NFKB1 NFKB2 PRRX1 RELA RXRA SRF TP73 VDR
61	V$CDX2_Q5	14	14	18	9987	7301	-0.27	0	0.04	0	ATF3 BCL6 FOS HES1 JUNB NFE2 NFKB1 NR5A1 POU2F1 RELA SMAD7 SRF TP53 VTN
62	V$RFX1_01: X-box binding protein RFX1	10	10	22	7810	9478	-0.31	0	0.04	0	CEBPB EGR1 HEY1 MSX1 NR2C2 NR5A1 SMAD7 TP53 TP73 VTN
63	V$FOX_Q2	18	18	14	11999	5289	-0.32	0	0.04	0	ATF3 BCL6 DLX5 FOS HES1 MSX1 NFE2 NFKB1 NR2C2 NR5A1 PRRX1 RELA SMAD2 SMAD7 SRF TP53 VDR VTN
64	V$CDC5_01: cell division control protein 5	22	22	10	13945	3343	-0.32	0	0.03	0	ATF3 BCL6 DLX5 ESR2 GTF2I HES1 HEY1 JUND MSX1 NFE2 NFKB1 NR2C2 PITX1 POU2F1 PRRX1 RELA SMAD2 SMAD7 SRF TP53 VDR VTN
65	V$HEB_Q6	14	14	18	5296	11992	-0.32	0	2.51	0.4	EGR1 FOS MSX1 NFKB2 NR5A1 POU2F1 RARA RELA RXRA SMAD7 STAT5A TP53 TP73 VDR
66	V$ARP1_01: apolipoprotein AI regulatory protein 1	1	1	31	2417	14871	-0.33	0	0.01	0	FOS
67	V$HNF1_01: hepatic nuclear factor 1	2	2	30	3100	14188	-0.34	0	0.01	0	MSX1 POU2F1
68	V$NRF2_01: nuclear respiratory factor 2	3	3	29	3734	13554	-0.36	0	0.02	0	EGR1 NR5A1 SMAD2
69	V$CETS1P54_01: c-Ets-1(p54)	27	27	5	12359	4929	-0.37	0	2.62	0.43	ATF3 BCL6 DLX5 EGR1 ESR2 FOS GTF2I HES1 HEY1 JUNB JUND MSX1 NFE2 NFKB1 NR2C2 NR5A1 PITX1 POU2F1 RARA RELA RXRA SMAD7 SRF STAT5A TP73 VDR VTN
70	V$FOXO4_01: fork head box O4	15	15	17	10336	6952	-0.45	0	0.05	0	BCL6 DLX5 ESR2 FOS GTF2I HES1 HEY1 JUNB NFE2 NFKB1 NR2C2 RELA SMAD2 SMAD7 STAT5A
71	V$MTATA_B: Muscle TATA box	10	10	22	7613	9675	-0.51	0	0.05	0	BCL6 CEBPB HES1 JUNB NFKB1 POU2F1 PRRX1 SMAD7 SRF TP53
72	V$CP2_01: CP2	26	26	6	11906	5382	-0.51	0	2.41	0.4	ATF3 DLX5 EGR1 ESR2 FOS GTF2I HES1 HEY1 JUNB MSX1 NFKB1 NFKB2 NR2C2 NR5A1 PITX1 POU2F1 PRRX1 RARA RXRA SMAD7 SRF STAT5A TP53 TP73 VDR VTN
73	V$CREB_Q2_01	16	16	16	6511	10777	-0.52	0	2.25	0.36	ATF3 BCL6 CEBPB EGR1 FOS HES1 JUNB JUND NFKB1 NFKB2 PRRX1 RELA RXRA SRF TP73 VDR
74	V$HNF4_01: hepatic nuclear factor 4	28	28	4	16436	852	-0.54	0	0.02	0	ATF3 BCL6 DLX5 EGR1 ESR2 FOS GTF2I HES1 JUNB JUND MSX1 NFE2 NFKB2 NR2C2 NR5A1 PITX1 POU2F1 PRRX1 RARA RELA SMAD2 SMAD7 SRF STAT5A TP53 TP73 VDR VTN
75	V$TEF_Q6	6	6	26	5355	11933	-0.54	0	0.04	0	GTF2I JUND NFKB1 RARA TP53 VDR
76	V$MMEF2_Q6: myocyte enhancer factor	6	6	26	5344	11944	-0.55	0	0.04	0	BCL6 DLX5 PRRX1 SMAD7 TP53 TP73
77	V$LEF1TCF1_Q4	9	9	23	6964	10324	-0.6	0	0.06	0	BCL6 DLX5 ESR2 NR5A1 PRRX1 RELA RXRA STAT5A VTN
78	V$AHRARNT_02: aryl hydrocarbon receptor:Arnt heterodimers, fixed core	1	1	31	31	17257	-0.62	0	2.86	0.52	CEBPB
79	V$COMP1_01: COMP1	14	14	18	9595	7693	-0.66	0	0.07	0	ATF3 BCL6 CEBPB DLX5 FOS HES1 HEY1 MSX1 NFKB1 NR2C2 POU2F1 RARA SMAD2 TP53
80	V$CEBP_C: C/EBP binding site	4	4	28	4101	13187	-0.66	0	0.04	0	BCL6 GTF2I JUNB NFE2
81	V$PPARG_03: PPAR (peroxisome proliferator-activated receptor gamma)	16	16	16	6657	10631	-0.66	0	2.08	0.26	BCL6 CEBPB GTF2I JUNB NFE2 NFKB2 NR2C2 POU2F1 PRRX1 RXRA SRF STAT5A TP53 TP73 VDR VTN
82	V$OLF1_01: olfactory neuron-specific factor	7	7	25	2208	15080	-0.7	0	2.25	0.36	JUND MSX1 NFKB1 NR2C2 SMAD7 TP53 VTN
83	V$SRF_Q5_01	13	13	19	5197	12091	-0.74	0	2.01	0.23	ATF3 DLX5 EGR1 ESR2 FOS JUNB RARA RXRA SRF STAT5A TP53 VDR VTN
84	V$NERF_Q2: new ets-related factor 1a	4	4	28	948	16340	-0.8	0	2.34	0.37	JUNB JUND NFKB1 VDR
85	V$ER_Q6: estrogen receptor	13	13	19	8872	8416	-0.81	0	0.09	0	ATF3 EGR1 ESR2 GTF2I JUND NFE2 NFKB2 PRRX1 RARA RELA STAT5A TP73 VDR
86	V$HFH1_01: HNF-3/Fkh Homolog 1	6	6	26	1828	15460	-0.82	0	2.15	0.31	BCL6 ESR2 FOS GTF2I HES1 NFKB1
87	V$DEAF1_02	3	3	29	579	16709	-0.83	0	2.39	0.4	NFKB2 RELA SMAD2
88	V$E2F_02: E2F	3	3	29	579	16709	-0.83	0	2.39	0.4	BCL6 NR2C2 TP73
89	V$E2F_Q3: E2F	3	3	29	579	16709	-0.83	0	2.39	0.4	BCL6 NR2C2 TP73
90	V$E2F4DP1_01: E2F-4:DP-1 heterodimer	3	3	29	579	16709	-0.83	0	2.39	0.4	BCL6 NR2C2 TP73
91	V$HIF1_Q5: hypoxia-inducible factor 1	2	2	30	2738	14550	-0.85	0	0.03	0	BCL6 TP73
92	V$USF_Q6: upstream stimulating factor	26	26	6	12268	5020	-0.87	0	1.99	0.23	ATF3 BCL6 CEBPB DLX5 EGR1 ESR2 FOS HES1 HEY1 JUNB JUND NFE2 NFKB2 NR2C2 NR5A1 PITX1 POU2F1 RARA RELA RXRA SMAD2 STAT5A TP53 TP73 VDR VTN
93	V$TGIF_01: TGIF (5'TG3' interacting factor)	4	4	28	3888	13400	-0.88	0	0.05	0	BCL6 FOS NFKB1 SMAD2
94	V$OCT1_06: octamer-binding factor 1	12	12	20	8237	9051	-0.89	0	0.1	0	CEBPB DLX5 GTF2I HES1 HEY1 JUND MSX1 NFKB1 NFKB2 PRRX1 TP53 VTN
95	V$E2F_Q4: E2F	18	18	14	8007	9281	-0.9	0	1.76	0.11	BCL6 CEBPB EGR1 ESR2 FOS HES1 JUNB JUND MSX1 NFKB2 NR2C2 POU2F1 RELA SMAD2 SMAD7 TP53 TP73 VDR
96	V$GATA1_06: GATA-binding factor 1	5	5	27	4434	12854	-0.9	0	0.06	0	NFE2 NR5A1 RARA VDR VTN
97	V$FOXD3_01: fork head box D3	23	23	9	13928	3360	-0.93	0	0.08	0	ATF3 BCL6 DLX5 ESR2 FOS GTF2I HES1 HEY1 MSX1 NFE2 NFKB1 NR2C2 NR5A1 POU2F1 PRRX1 RELA SMAD2 SMAD7 SRF STAT5A TP53 VDR VTN
98	V$GATA4_Q3	29	29	3	16663	625	-0.97	0	0.03	0	ATF3 BCL6 CEBPB DLX5 EGR1 ESR2 FOS GTF2I HES1 JUNB MSX1 NFE2 NFKB1 NFKB2 NR2C2 NR5A1 PITX1 POU2F1 PRRX1 RARA RELA RXRA SMAD2 SMAD7 SRF STAT5A TP53 VDR VTN
99	V$TITF1_Q3: TTF-1, TITF1 (thyroid transcription factor 1)	7	7	25	5424	11864	-1	0	0.09	0	DLX5 GTF2I NR5A1 RELA RXRA SMAD2 STAT5A
100	V$HNF3B_01: Hepatocyte Nuclear Factor 3beta	19	19	13	11783	5505	-1.01	0	0.11	0	BCL6 DLX5 FOS GTF2I HES1 MSX1 NFE2 NFKB1 NR2C2 NR5A1 PITX1 PRRX1 RELA SMAD2 SMAD7 SRF TP53 VDR VTN
101	V$IPF1_Q4	3	3	29	3207	14081	-1.01	0	0.05	0	ESR2 JUND POU2F1
102	V$FOXJ2_01: fork head box J 2	10	10	22	6993	10295	-1.02	0	0.11	0	BCL6 DLX5 FOS GTF2I HES1 NFKB1 NR5A1 SMAD2 VDR VTN
103	V$CREBP1_01: cAMP-responsive element binding protein 1	2	2	30	290	16998	-1.02	0	2.29	0.36	ATF3 BCL6
104	V$NKX25_01: homeo domain factor Nkx-2.5/Csx, tinman homolog	13	13	19	8500	8788	-1.08	0	0.14	0	BCL6 ESR2 GTF2I HES1 HEY1 JUNB JUND NFE2 NFKB2 RELA RXRA STAT5A VDR
105	V$PIT1_Q6	19	19	13	11667	5621	-1.08	0	0.13	0	BCL6 DLX5 ESR2 FOS HES1 MSX1 NFE2 NFKB1 NR2C2 NR5A1 POU2F1 PRRX1 RELA RXRA SMAD7 SRF STAT5A TP53 VTN
106	V$GATA1_02: GATA-binding factor 1	13	13	19	5648	11640	-1.1	0	1.52	0	ATF3 BCL6 EGR1 FOS GTF2I JUND MSX1 NFE2 NFKB2 NR5A1 RXRA TP53 VDR
107	V$EGR3_01: early growth response gene 3 product	2	2	30	306	16982	-1.11	0	2.2	0.34	TP73 VTN
108	V$E2F1_Q6: E2F-1	25	25	7	12062	5226	-1.16	0	1.59	0	ATF3 BCL6 CEBPB EGR1 ESR2 FOS GTF2I HES1 HEY1 JUNB JUND MSX1 NFKB1 NFKB2 NR2C2 PITX1 POU2F1 PRRX1 RXRA SMAD2 SMAD7 SRF TP53 TP73 VDR
109	V$HEN1_01: HEN1	3	3	29	687	16601	-1.16	0	2.01	0.23	NFKB2 PITX1 RELA
110	V$E2F_03	7	7	25	2569	14719	-1.16	0	1.67	0.05	BCL6 EGR1 FOS JUNB NR2C2 TP53 TP73
111	V$AML_Q6	3	3	29	3049	14239	-1.17	0	0.06	0	ATF3 BCL6 FOS
112	V$NFY_Q6: nuclear factor Y (Y-box binding factor)	8	8	24	5724	11564	-1.17	0	0.13	0	ATF3 HES1 MSX1 NFE2 NR2C2 SMAD2 SRF VTN
113	V$ATF4_Q2: activating transcription factor 4	8	8	24	5704	11584	-1.18	0	0.13	0	ATF3 CEBPB FOS JUND NFE2 NFKB2 RXRA VDR
114	V$SF1_Q6	2	2	30	2470	14818	-1.19	0	0.05	0	CEBPB NFE2
115	V$HAND1E47_01: Hand1:E47 heterodimer	21	21	11	10039	7249	-1.2	0	1.39	0	BCL6 CEBPB DLX5 EGR1 ESR2 HES1 HEY1 JUND MSX1 NFKB1 NR2C2 PITX1 RARA RELA RXRA SMAD7 SRF STAT5A TP53 TP73 VDR
116	V$NKX25_02: homeo domain factor Nkx-2.5/Csx, tinman homolog	10	10	22	6703	10585	-1.21	0	0.16	0	DLX5 ESR2 FOS JUND PITX1 POU2F1 PRRX1 RELA SMAD7 SRF
117	V$TAL1_Q6	12	12	20	7719	9569	-1.23	0	0.18	0	BCL6 EGR1 ESR2 FOS NFE2 NFKB1 NFKB2 NR5A1 RARA RXRA STAT5A TP73
118	V$ACAAT_B: Avian C-type CCAAT box	4	4	28	1163	16125	-1.25	0	1.8	0.12	BCL6 JUND PRRX1 TP53
119	V$MYC_Q2	9	9	23	3732	13556	-1.26	0	1.42	0	ATF3 BCL6 ESR2 HES1 NR5A1 RXRA SMAD2 STAT5A VTN
120	V$ELF1_Q6	13	13	19	8073	9215	-1.3	0	0.22	0	DLX5 ESR2 HES1 MSX1 NFE2 NR2C2 NR5A1 PRRX1 RELA SMAD2 SRF STAT5A VDR
121	V$SOX5_01: Sox-5	11	11	21	7002	10286	-1.32	0	0.21	0	BCL6 CEBPB ESR2 HES1 MSX1 NFKB1 NR2C2 PITX1 POU2F1 TP53 VTN
122	V$EGR2_01: Egr-2/Krox-20 early growth response gene product	2	2	30	357	16931	-1.33	0	1.95	0.22	TP73 VTN
123	V$PAX9_B: zebrafish Pax-9 binding sites	11	11	21	4939	12349	-1.33	0	1.23	0	DLX5 FOS JUNB NFE2 NR2C2 NR5A1 PITX1 PRRX1 SMAD7 TP53 TP73
124	V$LEF1_Q6	26	26	6	15064	2224	-1.33	0	0.12	0	ATF3 BCL6 DLX5 ESR2 FOS GTF2I HES1 JUNB JUND MSX1 NFE2 NFKB2 NR5A1 PITX1 POU2F1 PRRX1 RARA RELA RXRA SMAD2 SMAD7 SRF STAT5A TP53 TP73 VTN
125	V$NFKAPPAB65_01: NF-kappaB (p65)	4	4	28	1223	16065	-1.34	0	1.67	0.05	MSX1 NFKB1 NFKB2 TP53
126	V$RFX1_02: X-box binding protein RFX1	10	10	22	6456	10832	-1.34	0	0.21	0	ATF3 CEBPB DLX5 EGR1 ESR2 JUND MSX1 NFE2 PITX1 POU2F1
127	V$FOXP3_Q4	18	18	14	8784	8504	-1.34	0	1.1	0	BCL6 CEBPB DLX5 EGR1 HES1 MSX1 NFE2 NFKB1 NFKB2 NR2C2 NR5A1 PITX1 PRRX1 RARA RELA SRF TP53 VTN
128	V$PAX6_01: Pax-6	13	13	19	7974	9314	-1.35	0	0.24	0	ATF3 DLX5 EGR1 FOS MSX1 NFKB2 NR5A1 POU2F1 PRRX1 RXRA SMAD2 TP53 VDR
129	V$IRF_Q6	6	6	26	4417	12871	-1.35	0	0.15	0	BCL6 DLX5 ESR2 NR2C2 RELA VTN
130	V$HEN1_02: HEN1	2	2	30	368	16920	-1.36	0	1.91	0.19	PITX1 RELA
131	V$FREAC7_01: Fork head RElated ACtivator-7	9	9	23	5925	11363	-1.36	0	0.2	0	BCL6 FOS GTF2I HES1 NFKB1 NR2C2 NR5A1 VDR VTN
132	V$NFKB_Q6: NF-kappaB	7	7	25	2795	14493	-1.37	0	1.38	0	MSX1 NFKB1 NFKB2 NR5A1 RELA RXRA VDR
133	V$AREB6_03: AREB6 (Atp1a1 regulatory element binding factor 6)	9	9	23	3910	13378	-1.37	0	1.25	0	GTF2I HEY1 NFKB2 RARA RXRA SRF STAT5A TP73 VDR
134	V$SREBP1_Q6	15	15	17	7292	9996	-1.39	0	1.03	0	BCL6 CEBPB EGR1 ESR2 GTF2I JUNB JUND NFE2 NFKB2 PITX1 RARA RELA STAT5A TP53 VTN
135	V$TATA_C: Retroviral TATA box	10	10	22	4528	12760	-1.4	0	1.15	0	ATF3 BCL6 ESR2 FOS HES1 NFKB1 NR2C2 PRRX1 SRF VTN
136	V$HNF4_DR1_Q3	23	23	9	13321	3967	-1.4	0	0.2	0	BCL6 DLX5 EGR1 ESR2 FOS GTF2I HES1 JUNB MSX1 NFE2 NFKB1 NFKB2 NR2C2 NR5A1 POU2F1 RARA RELA SMAD7 SRF STAT5A TP73 VDR VTN
137	V$AMEF2_Q6: myocyte enhancer factor	1	1	31	1727	15561	-1.4	0	0.04	0	BCL6
138	V$HFH3_01: HFH-3 (HNF3/fork head homolog 3)	10	10	22	6315	10973	-1.41	0	0.24	0	ATF3 BCL6 DLX5 FOS GTF2I HES1 NFKB1 NR5A1 VDR VTN
139	V$EBF_Q6	12	12	20	5711	11577	-1.42	0	1.03	0	BCL6 HEY1 JUNB JUND MSX1 NR2C2 RARA RXRA SMAD7 SRF VDR VTN
140	V$E2F1_Q4: E2F-1	14	14	18	6846	10442	-1.42	0	0.97	0	ATF3 BCL6 DLX5 EGR1 FOS JUND NFKB2 NR2C2 POU2F1 RELA SMAD2 TP53 TP73 VDR
141	V$E2F_Q3_01	17	17	15	8446	8842	-1.42	0	0.97	0	BCL6 DLX5 EGR1 ESR2 FOS JUNB JUND NFKB1 NFKB2 NR2C2 POU2F1 RELA SMAD2 SMAD7 TP53 TP73 VDR
142	V$USF_C: USF binding site	12	12	20	7267	10021	-1.43	0	0.28	0	ATF3 BCL6 ESR2 HES1 JUNB NFKB2 NR5A1 RELA RXRA SMAD2 STAT5A VTN
143	V$ELK1_02: Elk-1	29	29	3	14511	2777	-1.44	0	1.51	0	ATF3 BCL6 DLX5 EGR1 FOS GTF2I HES1 HEY1 JUNB JUND MSX1 NFE2 NFKB1 NFKB2 NR2C2 NR5A1 PITX1 POU2F1 PRRX1 RARA RELA RXRA SMAD2 SMAD7 SRF STAT5A TP53 TP73 VDR
144	V$EFC_Q6	16	16	16	9253	8035	-1.45	0	0.33	0	CEBPB GTF2I HES1 JUND MSX1 NFE2 NFKB1 NR2C2 PITX1 POU2F1 PRRX1 RXRA SMAD7 STAT5A TP53 VTN
145	V$CDPCR1_01: cut-like homeodomain protein	24	24	8	12052	5236	-1.45	0	1.1	0	ATF3 BCL6 CEBPB DLX5 EGR1 GTF2I JUNB JUND MSX1 NFKB1 NR2C2 NR5A1 PITX1 POU2F1 PRRX1 RARA SMAD2 SMAD7 SRF STAT5A TP53 TP73 VDR VTN
146	V$IK1_01: Ikaros 1	19	19	13	9593	7695	-1.45	0	0.92	0	ATF3 BCL6 DLX5 EGR1 ESR2 FOS GTF2I HES1 HEY1 NFKB1 NR2C2 NR5A1 PITX1 PRRX1 RARA RELA RXRA SRF VDR
147	V$LMO2COM_02: complex of Lmo2 bound to Tal-1, E2A proteins, and GATA-1, half-site 2	17	17	15	8557	8731	-1.45	0	0.9	0	ATF3 BCL6 EGR1 FOS GTF2I JUND MSX1 NFE2 NFKB1 NFKB2 NR5A1 POU2F1 RARA RXRA TP53 VDR VTN
148	V$XBP1_01: X-box-binding protein 1	1	1	31	1682	15606	-1.45	0	0.04	0	PRRX1
149	V$NFY_Q6_01	12	12	20	7181	10107	-1.45	0	0.3	0	ATF3 DLX5 GTF2I HES1 HEY1 JUNB MSX1 NFE2 NR2C2 PRRX1 SMAD2 SRF
150	V$E2F_Q6: E2F	29	29	3	14523	2765	-1.46	0	1.49	0	ATF3 BCL6 CEBPB DLX5 EGR1 ESR2 FOS GTF2I HES1 HEY1 JUNB JUND MSX1 NFE2 NFKB1 NFKB2 NR2C2 PITX1 POU2F1 PRRX1 RARA RELA RXRA SMAD2 SMAD7 TP53 TP73 VDR VTN
151	V$E2F1DP2_01: E2F-1:DP-2 heterodimer	5	5	27	1848	15440	-1.47	0	1.37	0	BCL6 NFKB2 NR2C2 TP73 VDR
152	V$PAX5_01: B-cell-specific activating protein	6	6	26	2403	14885	-1.48	0	1.27	0	CEBPB GTF2I MSX1 SMAD7 TP53 TP73
153	V$GFI1_01: growth factor independence 1	7	7	25	4683	12605	-1.49	0	0.22	0	BCL6 DLX5 HEY1 NFKB2 NR5A1 RXRA VTN
154	V$CETS168_Q6	20	20	12	11345	5943	-1.49	0	0.33	0	ATF3 BCL6 EGR1 FOS GTF2I JUNB JUND MSX1 NFE2 NFKB1 NFKB2 NR5A1 PITX1 RARA RELA RXRA SRF STAT5A TP73 VDR
155	V$E2F_Q4_01	10	10	22	4764	12524	-1.5	0	0.96	0	BCL6 EGR1 FOS JUNB JUND NR2C2 SMAD2 TP53 TP73 VDR
156	V$ETS1_B: c-ETS-1 binding site	15	15	17	7751	9537	-1.5	0	0.74	0	DLX5 EGR1 ESR2 FOS GTF2I HES1 JUNB JUND MSX1 NFKB1 RELA SMAD7 STAT5A VDR VTN
157	V$MYCMAX_02: c-Myc:Max heterodimer	11	11	21	5410	11878	-1.5	0	0.87	0	ATF3 BCL6 ESR2 HES1 NR5A1 RARA RXRA SMAD2 STAT5A TP53 VTN
158	V$AREB6_02: AREB6 (Atp1a1 regulatory element binding factor 6)	12	12	20	6974	10314	-1.5	0	0.37	0	DLX5 EGR1 JUNB NFKB2 NR2C2 RARA RXRA SMAD2 STAT5A TP53 VDR VTN
159	V$TAXCREB_01: Tax/CREB complex	3	3	29	855	16433	-1.52	0	1.56	0	JUND RELA VDR
160	V$HNF3ALPHA_Q6	23	23	9	13069	4219	-1.52	0	0.27	0	ATF3 BCL6 DLX5 ESR2 FOS GTF2I HES1 MSX1 NFE2 NFKB1 NR2C2 NR5A1 PITX1 POU2F1 PRRX1 RARA RELA SMAD2 SMAD7 SRF TP53 VDR VTN
161	V$STAT_01: signal transducers and activators of transcription	4	4	28	3190	14098	-1.52	0	0.14	0	BCL6 EGR1 JUNB NFKB2
162	V$VMYB_02: v-Myb	8	8	24	3634	13654	-1.52	0	1.04	0	ATF3 GTF2I HEY1 JUND POU2F1 SMAD2 TP53 VDR
163	V$IRF_Q6_01	15	15	17	8117	9171	-1.53	0	0.56	0	BCL6 CEBPB ESR2 GTF2I HES1 MSX1 NFE2 NFKB1 NR2C2 RARA RELA SMAD2 SMAD7 STAT5A VTN
164	V$SMAD4_Q6	14	14	18	7368	9920	-1.53	0	0.66	0	ATF3 BCL6 FOS GTF2I MSX1 NFE2 NFKB1 NR5A1 POU2F1 PRRX1 RARA SRF STAT5A TP73
165	V$E2A_Q2	22	22	10	11329	5959	-1.53	0	0.84	0	BCL6 CEBPB DLX5 EGR1 ESR2 FOS GTF2I HEY1 JUNB NFE2 NFKB2 NR2C2 NR5A1 PITX1 RARA RELA RXRA STAT5A TP53 TP73 VDR VTN
166	V$SMAD3_Q6	17	17	15	9093	8195	-1.53	0	0.6	0	ATF3 BCL6 DLX5 EGR1 FOS HEY1 JUNB MSX1 NFE2 NFKB1 PITX1 RARA RELA RXRA SRF STAT5A VDR
167	V$CREB_02: cAMP-responsive element binding protein	6	6	26	2488	14800	-1.54	0	1.17	0	ATF3 FOS JUND NFKB2 RELA VDR
168	V$CAAT_01: cellular and viral CCAAT box	18	18	14	9598	7690	-1.54	0	0.62	0	BCL6 DLX5 ESR2 GTF2I HES1 HEY1 JUNB JUND MSX1 NFKB1 NFKB2 NR2C2 NR5A1 PRRX1 RELA SMAD2 SRF VTN
169	V$GATA_C: GATA binding site	13	13	19	7202	10086	-1.54	0	0.49	0	BCL6 ESR2 FOS MSX1 NFE2 NFKB2 NR2C2 NR5A1 POU2F1 SRF TP53 VDR VTN
170	V$AHR_01: aryl hydrocarbon / dioxin receptor	1	1	31	91	17197	-1.55	0	1.85	0.16	SMAD2
171	V$NMYC_01: N-Myc	9	9	23	4358	12930	-1.56	0	0.87	0	ATF3 BCL6 ESR2 HES1 NR5A1 RXRA SMAD2 STAT5A VTN
172	V$AP1_Q2: activator protein 1	20	20	12	10699	6589	-1.56	0	0.6	0	ATF3 BCL6 CEBPB DLX5 ESR2 FOS HES1 JUNB NFE2 NFKB2 NR2C2 NR5A1 PITX1 POU2F1 PRRX1 RARA RXRA SMAD2 STAT5A VTN
173	V$SREBP_Q3	12	12	20	6429	10859	-1.56	0	0.59	0	BCL6 CEBPB JUNB JUND NFKB1 NR5A1 POU2F1 PRRX1 RARA SMAD2 TP53 VDR
174	V$WHN_B: winged-helix factor nude	11	11	21	5771	11517	-1.58	0	0.66	0	CEBPB ESR2 GTF2I HEY1 JUNB NFKB2 NR2C2 RELA TP73 VDR VTN
175	V$E2_Q6: papilloma virus regulator E2	5	5	27	1968	15320	-1.58	0	1.21	0	ATF3 JUNB JUND RELA SRF
176	V$CDPCR3HD_01: cut-like homeodomain protein	9	9	23	4442	12846	-1.58	0	0.82	0	DLX5 EGR1 MSX1 NFKB1 NR2C2 RARA SRF STAT5A VTN
177	V$OCT1_01: octamer factor 1	2	2	30	435	16853	-1.58	0	1.65	0.04	SMAD2 SRF
178	V$CMYB_01: c-Myb	6	6	26	4001	13287	-1.59	0	0.24	0	BCL6 ESR2 HEY1 NR2C2 SMAD7 STAT5A
179	V$E2F1_Q4_01	10	10	22	5187	12101	-1.59	0	0.68	0	BCL6 EGR1 FOS JUNB JUND NR2C2 SMAD2 TP53 TP73 VDR
180	V$DR3_Q4: direct repeat 3	6	6	26	2564	14724	-1.59	0	1.09	0	FOS GTF2I JUNB NFE2 RARA TP73
181	V$E12_Q6	10	10	22	5278	12010	-1.59	0	0.63	0	BCL6 CEBPB EGR1 ESR2 NFE2 NR5A1 POU2F1 PRRX1 RXRA STAT5A
182	V$ETS2_B: c-Ets-2 binding sites	7	7	25	4417	12871	-1.6	0	0.29	0	EGR1 ESR2 FOS JUNB JUND MSX1 NFKB1
183	V$NFY_01: nuclear factor Y (Y-box binding factor)	8	8	24	3820	13468	-1.6	0	0.88	0	GTF2I HES1 HEY1 JUNB MSX1 NR2C2 SMAD2 SRF
184	V$VMYB_01: v-Myb	25	25	7	12888	4400	-1.6	0	0.89	0	ATF3 BCL6 CEBPB EGR1 ESR2 FOS GTF2I HES1 HEY1 JUND NFKB1 NFKB2 NR2C2 PITX1 POU2F1 RARA RXRA SMAD2 SMAD7 SRF STAT5A TP53 TP73 VDR VTN
185	V$ELK1_01: Elk-1	9	9	23	4557	12731	-1.6	0	0.74	0	BCL6 EGR1 FOS JUNB JUND MSX1 NFKB1 RELA TP53
186	V$MYOD_01: myoblast determination gene product	24	24	8	12469	4819	-1.6	0	0.81	0	BCL6 CEBPB DLX5 EGR1 ESR2 FOS GTF2I JUNB JUND NFE2 NFKB2 NR5A1 PITX1 POU2F1 PRRX1 RARA RXRA SMAD2 SRF STAT5A TP53 TP73 VDR VTN
187	V$LDSPOLYA_B: Lentiviral Poly A downstream element	23	23	9	12102	5186	-1.61	0	0.7	0	BCL6 CEBPB DLX5 EGR1 ESR2 FOS GTF2I HES1 JUNB NFE2 NFKB1 NFKB2 NR2C2 NR5A1 PITX1 POU2F1 PRRX1 RARA SMAD2 SMAD7 SRF STAT5A VTN
188	V$OCT1_02: octamer factor 1	8	8	24	4807	12481	-1.61	0	0.35	0	ESR2 JUNB NFE2 NFKB1 POU2F1 RARA SMAD7 STAT5A
189	V$OCT1_Q6: octamer factor 1	27	27	5	15295	1993	-1.61	0	0.17	0	ATF3 BCL6 DLX5 EGR1 ESR2 FOS GTF2I HES1 HEY1 JUNB JUND MSX1 NFE2 NFKB1 NFKB2 NR2C2 POU2F1 PRRX1 RARA RELA SMAD2 SMAD7 SRF STAT5A TP53 VDR VTN
190	V$NKX22_01: NK2 class homeobox factor 2	2	2	30	2074	15214	-1.62	0	0.09	0	SMAD2 SRF
191	V$HLF_01: hepatic leukemia factor	8	8	24	4751	12537	-1.62	0	0.37	0	ATF3 BCL6 FOS NR2C2 PRRX1 RARA TP53 VDR
192	V$HNF6_Q6	1	1	31	1555	15733	-1.62	0	0.05	0	DLX5
193	V$ATF_01: activating transcription factor	5	5	27	2045	15243	-1.63	0	1.12	0	ATF3 BCL6 FOS JUND NFKB1
194	V$PAX3_B: Pax-3 binding sites	23	23	9	12300	4988	-1.63	0	0.59	0	ATF3 BCL6 CEBPB EGR1 ESR2 FOS GTF2I HEY1 JUNB MSX1 NFKB1 NFKB2 NR2C2 NR5A1 POU2F1 PRRX1 SMAD2 SRF STAT5A TP53 TP73 VDR VTN
195	V$AP1_Q4: activator protein 1	24	24	8	13268	4020	-1.64	0	0.38	0	ATF3 BCL6 CEBPB DLX5 EGR1 ESR2 FOS HES1 JUNB JUND NFE2 NFKB2 NR2C2 NR5A1 PITX1 POU2F1 PRRX1 RARA RELA RXRA SMAD2 STAT5A VDR VTN
196	V$SREBP1_01: sterol regulatory element-binding protein 1	2	2	30	2062	15226	-1.64	0	0.1	0	NFE2 VTN
197	V$LPOLYA_B: Lentiviral Poly A signal	7	7	25	3336	13952	-1.64	0	0.86	0	BCL6 DLX5 FOS GTF2I HES1 MSX1 NFKB1
198	V$MYOGNF1_01: myogenin / nuclear factor 1 or related factors	8	8	24	4059	13229	-1.65	0	0.72	0	DLX5 ESR2 HEY1 NFKB1 NR5A1 PITX1 POU2F1 STAT5A
199	V$GCM_Q2	8	8	24	4121	13167	-1.66	0	0.68	0	EGR1 FOS JUNB JUND NFKB1 NFKB2 RXRA SMAD7
200	V$NRF2_Q4: heterodimer containing Nrf2	8	8	24	4301	12987	-1.67	0	0.58	0	CEBPB DLX5 HES1 NFE2 NR5A1 RELA TP53 VDR
201	V$XFD2_01: Xenopus fork head domain factor 2	5	5	27	3371	13917	-1.67	0	0.25	0	BCL6 GTF2I HES1 NFKB1 VDR
202	V$HFH8_01: HNF-3/Fkh Homolog-8	5	5	27	2103	15185	-1.68	0	1.05	0	BCL6 FOS GTF2I HES1 NFKB1
203	V$AREB6_01: AREB6 (Atp1a1 regulatory element binding factor 6)	7	7	25	3480	13808	-1.68	0	0.75	0	BCL6 JUNB NFE2 NFKB2 RARA RXRA TP53
204	V$CHX10_01	2	2	30	478	16810	-1.69	0	1.5	0	PITX1 POU2F1
205	V$HP1SITEFACTOR_Q6	6	6	26	3733	13555	-1.69	0	0.33	0	DLX5 ESR2 JUND PRRX1 RARA VTN
206	V$STAT5A_01: signal transducer and activator of transcription 5a	3	3	29	992	16296	-1.71	0	1.28	0	BCL6 ESR2 NFKB2
207	V$RREB1_01: Ras-responsive element binding protein 1	4	4	28	1540	15748	-1.71	0	1.15	0	ATF3 NFKB2 PITX1 RARA
208	V$PEBP_Q6	6	6	26	3625	13663	-1.72	0	0.37	0	ATF3 BCL6 EGR1 FOS STAT5A VDR
209	V$E2F_Q6_01	6	6	26	2899	14389	-1.73	0	0.79	0	BCL6 EGR1 FOS NR2C2 TP53 TP73
210	V$AIRE_01	6	6	26	2921	14367	-1.73	0	0.77	0	CEBPB DLX5 ESR2 NFKB1 NR2C2 RARA
211	V$ZID_01: zinc finger with interaction domain	4	4	28	2845	14443	-1.73	0	0.23	0	JUNB POU2F1 SRF VDR
212	V$E47_01: E47	5	5	27	3219	14069	-1.75	0	0.31	0	BCL6 CEBPB JUNB NFE2 STAT5A
213	V$PAX6_Q2	3	3	29	1024	16264	-1.76	0	1.22	0	BCL6 CEBPB RARA
214	V$OCT1_B: Octamer binding factor 1	3	3	29	1033	16255	-1.77	0	1.21	0	JUND SMAD2 SRF
215	V$OCT_C: Octamer binding site	3	3	29	1036	16252	-1.78	0	1.2	0	JUND SMAD2 SRF
216	V$E47_02: E47	5	5	27	3077	14211	-1.78	0	0.36	0	NFKB2 RXRA SMAD2 TP53 VTN
217	V$ARNT_01: AhR nuclear translocator homodimers	4	4	28	1649	15639	-1.78	0	1.01	0	NR5A1 SMAD2 STAT5A VTN
218	V$YY1_02: Yin and Yang 1	2	2	30	1887	15401	-1.81	0	0.13	0	POU2F1 TP53
219	V$AP1_C: AP-1 binding site	5	5	27	2899	14389	-1.82	0	0.44	0	BCL6 CEBPB ESR2 HES1 VDR
220	V$CREB_Q4: cAMP-response element binding protein	4	4	28	1759	15529	-1.84	0	0.88	0	ATF3 BCL6 EGR1 JUND
221	V$IK3_01: Ikaros 3	4	4	28	1745	15543	-1.84	0	0.9	0	ATF3 GTF2I PRRX1 RARA
222	V$AHR_Q5: aryl hydrocarbon / dioxin receptor	5	5	27	2647	14641	-1.84	0	0.59	0	EGR1 HES1 NFKB2 RELA SMAD2
223	V$STAT5A_02	5	5	27	2654	14634	-1.84	0	0.58	0	BCL6 GTF2I HEY1 NFE2 RELA
224	V$TEL2_Q6	3	3	29	1123	16165	-1.85	0	1.06	0	JUNB JUND NFKB1
225	V$CACCCBINDINGFACTOR_Q6	2	2	30	1826	15462	-1.85	0	0.14	0	MSX1 VTN
226	V$TFIIA_Q6	29	29	3	15081	2207	-1.86	0	0.91	0	ATF3 BCL6 CEBPB DLX5 EGR1 ESR2 FOS GTF2I HES1 HEY1 JUNB JUND MSX1 NFE2 NFKB2 NR2C2 NR5A1 PITX1 POU2F1 RARA RXRA SMAD2 SMAD7 SRF STAT5A TP53 TP73 VDR VTN
227	V$XFD1_01: Xenopus fork head domain factor 1	3	3	29	2216	15072	-1.87	0	0.23	0	FOS SMAD2 VTN
228	V$AR_01: androgen receptor	3	3	29	1139	16149	-1.87	0	1.04	0	DLX5 SMAD2 VDR
229	V$TCF11MAFG_01: TCF11:MafG heterodimers	1	1	31	1360	15928	-1.88	0	0.08	0	ATF3
230	V$DR4_Q2: direct repeat 4	28	28	4	15365	1923	-1.89	0	0.33	0	ATF3 BCL6 CEBPB DLX5 EGR1 ESR2 FOS GTF2I HES1 HEY1 JUNB JUND MSX1 NFE2 NFKB1 NFKB2 NR5A1 PITX1 POU2F1 PRRX1 RARA RXRA SMAD2 SMAD7 STAT5A TP73 VDR VTN
231	V$LXR_Q3	1	1	31	138	17150	-1.9	0	1.48	0	RARA
232	V$GATA1_05: GATA-binding factor 1	4	4	28	2437	14851	-1.9	0	0.39	0	HES1 NFE2 NR2C2 TP53
233	V$NFE2_01: NF-E2 p45	4	4	28	1971	15317	-1.9	0	0.69	0	HES1 POU2F1 RELA VDR
234	V$CREB_01: cAMP-responsive element binding protein	4	4	28	1934	15354	-1.9	0	0.72	0	ATF3 BCL6 JUND NFKB1
235	V$MTF1_Q4	4	4	28	1946	15342	-1.91	0	0.71	0	HEY1 NFKB2 RELA RXRA
236	V$HIF1_Q3: hypoxia induced factor	3	3	29	2047	15241	-1.94	0	0.29	0	HES1 NFKB2 SMAD2
237	V$GABP_B: GA binding protein	3	3	29	2017	15271	-1.96	0	0.3	0	EGR1 NFKB1 NR5A1
238	V$CART1_01: Cart-1 (cartilage homeoprotein 1)	3	3	29	2002	15286	-1.97	0	0.31	0	HEY1 POU2F1 VDR
239	V$E2_Q6_01	1	1	31	1280	16008	-1.98	0	0.09	0	RELA
240	V$ATF3_Q6: activating transcription factor 3	3	3	29	1937	15351	-1.98	0	0.34	0	BCL6 HES1 JUND
241	V$CREBP1_Q2: CRE-binding protein 1	3	3	29	1369	15919	-2	0	0.75	0	ATF3 EGR1 JUND
242	V$VBP_01: PAR-type chicken vitellogenin promoter-binding protein	3	3	29	1377	15911	-2.01	0	0.74	0	ATF3 BCL6 GTF2I
243	V$XFD3_01: Xenopus fork head domain factor 3	3	3	29	1823	15465	-2.02	0	0.4	0	BCL6 NR2C2 SMAD7
244	V$MEF2_02: myogenic MADS factor MEF-2	1	1	31	1236	16052	-2.02	0	0.1	0	GTF2I
245	V$PR_02: is recognized by progesterone receptor	2	2	30	672	16616	-2.02	0	1.03	0	NFE2 STAT5A
246	V$E2F_01: E2F	1	1	31	170	17118	-2.03	0	1.3	0	BCL6
247	V$AHRARNT_01: aryl hydrocarbon receptor:Arnt heterodimers	3	3	29	1489	15799	-2.04	0	0.64	0	HES1 NFKB2 RELA
248	V$PTF1BETA_Q6	3	3	29	1656	15632	-2.04	0	0.51	0	JUNB RARA STAT5A
249	V$MAX_01: Max	2	2	30	708	16580	-2.07	0	0.97	0	HES1 SMAD2
250	V$OCT1_07: octamer factor 1	1	1	31	197	17091	-2.13	0	1.18	0	NFKB1
251	V$RORA1_01: RAR-related orphan receptor alpha1	2	2	30	1403	15885	-2.14	0	0.29	0	RARA VDR
252	V$TAL1ALPHAE47_01: Tal-1alpha:E47 heterodimer	2	2	30	826	16462	-2.16	0	0.78	0	SMAD2 STAT5A
253	V$POU6F1_01	2	2	30	1354	15934	-2.16	0	0.32	0	POU2F1 VTN
254	V$ATF1_Q6	2	2	30	1344	15944	-2.16	0	0.32	0	BCL6 JUND
255	V$NRF1_Q6	1	1	31	1083	16205	-2.18	0	0.13	0	POU2F1
256	V$E2_01: papilloma virus regulator E2	2	2	30	1260	16028	-2.19	0	0.37	0	JUNB RELA
257	V$OCT1_05: octamer-binding factor 1	2	2	30	1081	16207	-2.22	0	0.51	0	SMAD2 SRF
258	V$EGR1_01: Egr-1/Krox-24/NGFI-A immediate-early gene product	1	1	31	246	17042	-2.25	0	1	0	TP73
259	V$FREAC2_01: Fork head RElated ACtivator-2	1	1	31	1010	16278	-2.26	0	0.16	0	SMAD2
260	V$NKX61_01: NKX6-1	1	1	31	997	16291	-2.27	0	0.16	0	SMAD7
261	V$ICSBP_Q6	1	1	31	968	16320	-2.29	0	0.17	0	VTN
262	V$TFIII_Q6	32	32	0	16677	611	-2.34	0	1.15	0	ATF3 BCL6 CEBPB DLX5 EGR1 ESR2 FOS GTF2I HES1 HEY1 JUNB JUND MSX1 NFE2 NFKB1 NFKB2 NR2C2 NR5A1 PITX1 POU2F1 PRRX1 RARA RELA RXRA SMAD2 SMAD7 SRF STAT5A TP53 TP73 VDR VTN
263	V$CREBP1CJUN_01: CRE-binding protein 1:c-Jun heterodimer	1	1	31	867	16421	-2.38	0	0.21	0	JUND
264	V$STAT5B_01: signal transducer and activator of transcription 5b	1	1	31	318	16970	-2.4	0	0.8	0	BCL6
265	V$HTF_01	1	1	31	775	16513	-2.43	0	0.26	0	PRRX1
266	V$EVI1_02: ectopic viral integration site 1 encoded factor	1	1	31	366	16922	-2.45	0	0.7	0	VDR
267	V$IRF1_01: interferon regulatory factor 1	1	1	31	392	16896	-2.45	0	0.65	0	RELA
268	V$HFH4_01	1	1	31	397	16891	-2.46	0	0.64	0	BCL6
269	V$HNF4_01_B: Hepatocyte nuclear factor 4	1	1	31	693	16595	-2.47	0	0.31	0	JUNB
270	V$PAX_Q6	31	31	1	16610	678	-2.48	0	0.44	0	ATF3 BCL6 CEBPB DLX5 EGR1 ESR2 GTF2I HES1 HEY1 JUNB JUND MSX1 NFE2 NFKB1 NFKB2 NR2C2 NR5A1 PITX1 POU2F1 PRRX1 RARA RELA RXRA SMAD2 SMAD7 SRF STAT5A TP53 TP73 VDR VTN
271	V$NGFIC_01: nerve growth factor-induced protein C	1	1	31	424	16864	-2.48	0	0.6	0	TP73
272	V$RSRFC4_Q2	1	1	31	424	16864	-2.48	0	0.6	0	ATF3
273	V$TAL1BETAITF2_01: Tal-1beta:ITF-2 heterodimer	1	1	31	647	16641	-2.48	0	0.35	0	ESR2
274	V$ATF_B: ATF binding site	1	1	31	658	16630	-2.48	0	0.34	0	JUND
275	V$E4F1_Q6	1	1	31	554	16734	-2.5	0	0.43	0	EGR1
276	V$T3R_01: viral homolog of thyroid hormone receptor alpha1	1	1	31	476	16812	-2.5	0	0.53	0	MSX1
277	V$ALPHACP1_01	1	1	31	456	16832	-2.51	0	0.55	0	SMAD2
278	V$MAF_Q6	1	1	31	500	16788	-2.52	0	0.5	0	RARA

## Sheet: Table S5
TF (OFFICIAL_TF_CODING_GENE_NAME)	Inflammatory target gene (OFFICIAL_GENE_NAME)	REFERENCES	SPECIES	ACCESSION #S
DLX5	SPP1	Pubmed	Rattus norvegicus	;20587945; 21276840; 20965237
MSX1	BGLAP	Pazar	Rattus norvegicus
NR5A1	CYP19A1	trrd;	Homo sapiens;	S3313;
NR5A1	HSD3B2	trrd;	Homo sapiens;	S3992;
NR5A1	INHA	Pubmed	Mus musculus; Homo sapiens	;12732619;12861022
NR5A1	NR0B2	trrd;	Mus musculus;	S7265;
NR5A1	PRLR	trrd;	Rattus norvegicus	S3063;
NR5A1	SCARB1	trrd;	Homo sapiens;	S8880;
NR5A1	STAR	Pubmed	Rattus norvegicus	;11250933
PRRX1	CKM	pazar	Mus musculus
RXRA	ABCC2	pazar;Pubmed	Mus musculus; Rattus norvegicus	12145812
RXRA	ADRB1	pazar;Pubmed	Homo sapiens; Mus musculus	9448745
RXRA	APOC3	pazar;Pubmed	Homo sapiens; Mus musculus	9691099
RXRA	CRYAB	pazar;Pubmed	Rattus norvegicus; Mus musculus	9651402
RXRA	ETS1	pazar;Pubmed	Homo sapiens;Mus musculus	11327309
RXRA	NES	pazar	Homo sapiens
RXRA	PLAT	pazar;Pubmed	Homo sapiens	19538480
RXRA	SREBF1	Pubmed	Homo sapiens; Mus musculus	;11287605; 11694526; 16112614; 17531980

## Sheet: Table S6
#node1	node2	Whether interactant is an inflammatory protein?	node1_string_id	node2_string_id	node1_external_id	node2_external_id	neighborhood	fusion	cooccurence	homology	coexpression	experimental	knowledge	textmining	combined_score
BMP4	DLX5	1	977468	976572	ENSP00000245451	ENSP00000222598	0	0	0	0	0	0	0	0.902	0.902
ALPPL2	DLX5	0	981599	976572	ENSP00000295453	ENSP00000222598	0	0	0	0	0	0	0	0.874	0.874
RUNX2	DLX5	0	988696	976572	ENSP00000352514	ENSP00000222598	0	0	0	0	0	0	0	0.947	0.947
COL10A1	DLX5	0	977361	976572	ENSP00000243222	ENSP00000222598	0	0	0	0	0	0	0	0.854	0.854
ALPL	DLX5	1	991077	976572	ENSP00000363965	ENSP00000222598	0	0	0	0	0	0	0	0.875	0.875
MEF2C	DLX5	0	995631	976572	ENSP00000396219	ENSP00000222598	0	0	0	0	0	0	0	0.842	0.842
SP7	DLX5	0	982586	976572	ENSP00000302812	ENSP00000222598	0	0	0	0	0	0	0	0.946	0.946
BMP7	DLX5	1	993531	976572	ENSP00000379204	ENSP00000222598	0	0	0	0	0	0	0	0.904	0.904
MAGED1	DLX5	0	991262	976572	ENSP00000364847	ENSP00000222598	0	0	0	0	0	0.631	0	0.86	0.945
ALPP	DLX5	0	993237	976572	ENSP00000375881	ENSP00000222598	0	0	0	0	0	0	0	0.874	0.874
USF1	GTF2I	1	989589	984836	ENSP00000356999	ENSP00000322542	0	0	0	0	0	0.973	0	0.54	0.986
PRKG1	GTF2I	0	990908	984836	ENSP00000363092	ENSP00000322542	0	0	0	0	0	0.628	0	0.833	0.934
JAK2	GTF2I	1	992436	984836	ENSP00000371067	ENSP00000322542	0	0	0	0	0	0.845	0	0.822	0.97
SMAD4	GTF2I	1	987103	984836	ENSP00000341551	ENSP00000322542	0	0	0	0	0	0.156	0	0.824	0.842
HDAC2	GTF2I	1	993827	984836	ENSP00000381331	ENSP00000322542	0	0	0	0	0	0.842	0	0.462	0.909
GTF2I	BTK	1	984836	983239	ENSP00000322542	ENSP00000308176	0	0	0	0	0	0.998	0	0.874	0.999
GTF2I	SMAD2	1	984836	978897	ENSP00000322542	ENSP00000262160	0	0	0	0	0	0.621	0	0.827	0.93
GTF2I	HDAC3	1	984836	982612	ENSP00000322542	ENSP00000302967	0	0	0	0	0	0.989	0	0.861	0.998
GTF2I	YY1	0	984836	978914	ENSP00000322542	ENSP00000262238	0	0	0	0	0	0.621	0	0.614	0.843
GTF2I	SRF	0	984836	979593	ENSP00000322542	ENSP00000265354	0	0	0	0	0	0.937	0	0.867	0.991
ARNT	HEY1	0	988526	986672	ENSP00000351407	ENSP00000338272	0	0	0	0	0	0.619	0	0.821	0.927
RBPJ	HEY1	1	987614	986672	ENSP00000345206	ENSP00000338272	0	0	0	0	0	0	0.9	0.656	0.963
GATA1	HEY1	0	991448	986672	ENSP00000365858	ENSP00000338272	0	0	0	0	0	0.621	0.9	0.158	0.963
HEY1	GATA4	1	986672	986276	ENSP00000338272	ENSP00000334458	0	0	0	0	0	0	0.9	0.309	0.926
HEY1	DLL4	1	986672	977698	ENSP00000338272	ENSP00000249749	0	0	0	0	0	0	0	0.929	0.929
HEY1	MAML1	0	986672	981374	ENSP00000338272	ENSP00000292599	0	0	0	0	0	0	0.9	0.379	0.933
HEY1	GATA6	0	986672	979970	ENSP00000338272	ENSP00000269216	0	0	0	0	0	0	0.9	0.318	0.927
HEY1	NOTCH1	1	986672	980463	ENSP00000338272	ENSP00000277541	0	0	0	0	0	0.621	0.9	0.947	0.997
HEY1	KDR	1	986672	979279	ENSP00000338272	ENSP00000263923	0	0	0	0	0	0	0.9	0.263	0.921
HEY1	MYOD1	0	986672	977711	ENSP00000338272	ENSP00000250003	0	0	0	0	0	0.621	0.9	0.852	0.993
MSX1	LMX1A	0	992600	981525	ENSP00000372170	ENSP00000294816	0	0	0	0	0	0	0	0.906	0.906
MSX1	BMP4	1	992600	977468	ENSP00000372170	ENSP00000245451	0	0	0	0	0	0	0	0.947	0.947
MSX1	PAX9	0	992600	989214	ENSP00000372170	ENSP00000355245	0	0	0	0	0	0.621	0	0.95	0.98
MSX1	FGF4	0	992600	975888	ENSP00000372170	ENSP00000168712	0	0	0	0	0	0	0	0.923	0.923
MSX1	TBP	0	992600	976915	ENSP00000372170	ENSP00000230354	0	0	0	0	0	0.937	0	0.144	0.943
MSX1	TP53	1	992600	979979	ENSP00000372170	ENSP00000269305	0	0	0	0	0	0.621	0	0.827	0.93
MSX1	HAND2	0	992600	988704	ENSP00000372170	ENSP00000352565	0	0	0	0	0	0	0	0.879	0.879
MSX1	CREBBP	1	992600	978941	ENSP00000372170	ENSP00000262367	0	0	0	0	0	0.846	0	0.144	0.859
MSX1	MYOD1	0	992600	977711	ENSP00000372170	ENSP00000250003	0	0	0	0	0	0	0	0.893	0.893
TGFBI	MSX1	1	997875	992600	ENSP00000416330	ENSP00000372170	0	0	0	0	0	0	0	0.845	0.845
NFE2	WWP1	0	983784	979608	ENSP00000312436	ENSP00000265428	0	0	0	0	0	0.621	0	0.401	0.757
NFE2	HBE1	0	983784	981390	ENSP00000312436	ENSP00000292896	0	0	0	0	0.269	0	0.9	0.309	0.942
MAFF	NFE2	0	987638	983784	ENSP00000345393	ENSP00000312436	0	0	0	0	0	0.621	0.9	0.778	0.99
MAFG	NFE2	0	988375	983784	ENSP00000350369	ENSP00000312436	0	0	0	0	0	0.845	0.9	0.795	0.996
NEDD4	NFE2	0	987660	983784	ENSP00000345530	ENSP00000312436	0	0	0	0	0	0.621	0	0.297	0.715
NEDD4L	NFE2	0	994157	983784	ENSP00000383199	ENSP00000312436	0	0	0	0	0	0.621	0	0.325	0.726
PEX14	NFE2	0	988149	983784	ENSP00000349016	ENSP00000312436	0	0	0	0	0	0.621	0	0.408	0.76
MAF	NFE2	1	985318	983784	ENSP00000327048	ENSP00000312436	0	0	0	0	0	0	0	0.941	0.941
MAFK	NFE2	0	987571	983784	ENSP00000344903	ENSP00000312436	0	0	0	0	0	0.628	0.9	0.317	0.971
ITCH	NFE2	1	991085	983784	ENSP00000363998	ENSP00000312436	0	0	0	0	0	0.621	0	0.387	0.752
NR5A1	NR2C1	0	990825	986103	ENSP00000362690	ENSP00000333275	0	0	0	0.727	0	0	0.9	0.429	0.91
NR5A1	SP1	1	990825	985597	ENSP00000362690	ENSP00000329357	0	0	0	0	0	0.621	0	0.828	0.93
NR5A1	TRERF1	0	990825	990664	ENSP00000362690	ENSP00000362013	0	0	0	0	0	0.621	0	0.884	0.953
NR5A1	ESR2	1	990825	987437	ENSP00000362690	ENSP00000343925	0	0	0	0.694	0	0	0.9	0.331	0.908
NR5A1	NR0B2	1	990825	978027	ENSP00000362690	ENSP00000254227	0	0	0	0	0	0	0.9	0.408	0.936
NR5A1	FOXL2	0	990825	986088	ENSP00000362690	ENSP00000333188	0	0	0	0	0	0	0	0.925	0.925
NR5A1	ESR1	1	990825	976039	ENSP00000362690	ENSP00000206249	0	0	0	0.743	0	0	0.9	0.43	0.91
NR5A1	NRIP1	1	990825	985335	ENSP00000362690	ENSP00000327213	0	0	0	0	0	0.846	0	0.868	0.978
NR5A1	NR4A1	1	990825	977350	ENSP00000362690	ENSP00000243050	0	0	0	0.705	0	0	0.9	0.366	0.909
NR0B1	NR5A1	0	991922	990825	ENSP00000368253	ENSP00000362690	0	0	0	0.508	0	0.942	0	0.947	0.969
PITX1	POMC	1	979587	979448	ENSP00000265340	ENSP00000264708	0	0	0	0	0	0	0	0.893	0.893
PITX1	GDF15	1	979587	977902	ENSP00000265340	ENSP00000252809	0	0	0	0	0	0	0	0.809	0.809
PITX1	BMP4	1	979587	977468	ENSP00000265340	ENSP00000245451	0	0	0	0	0	0	0	0.867	0.867
PITX1	RASAL1	0	979587	978782	ENSP00000265340	ENSP00000261729	0	0	0	0	0	0	0	0.867	0.867
PITX1	EGR1	1	979587	977235	ENSP00000265340	ENSP00000239938	0	0	0	0	0	0.621	0	0.376	0.747
PITX1	PECR	0	979587	979582	ENSP00000265340	ENSP00000265322	0	0	0	0	0	0	0	0.805	0.805
POU1F1	PITX1	0	987302	979587	ENSP00000342931	ENSP00000265340	0	0	0	0	0	0.621	0	0.374	0.746
NR5A1	PITX1	0	990825	979587	ENSP00000362690	ENSP00000265340	0	0	0	0	0	0.621	0	0.337	0.731
TP53	PITX1	1	979979	979587	ENSP00000269305	ENSP00000265340	0	0	0	0	0	0	0	0.825	0.825
NEUROD1	PITX1	0	981554	979587	ENSP00000295108	ENSP00000265340	0	0	0	0	0	0.621	0	0.498	0.796
PRRX1	MAFF	0	989537	987638	ENSP00000356734	ENSP00000345393	0	0	0	0	0	0.62	0	0.133	0.648
PRRX1	HOXB13	0	989537	981210	ENSP00000356734	ENSP00000290295	0	0	0	0	0	0	0	0.675	0.675
PRRX1	MAFG	0	989537	988375	ENSP00000356734	ENSP00000350369	0	0	0	0	0	0.62	0	0.1	0.635
PRRX1	SRF	0	989537	979593	ENSP00000356734	ENSP00000265354	0	0	0	0	0	0.621	0	0.902	0.96
PRRX1	PAX9	0	989537	989214	ENSP00000356734	ENSP00000355245	0	0.003	0	0	0	0	0	0.678	0.677
PRRX1	TNC	1	989537	979548	ENSP00000356734	ENSP00000265131	0	0	0	0	0.128	0	0	0.865	0.874
PRRX1	GTF2I	0	989537	984836	ENSP00000356734	ENSP00000322542	0	0	0	0	0	0.621	0	0.349	0.736
PRRX1	NUP98	0	989537	984122	ENSP00000356734	ENSP00000316032	0	0	0	0	0	0	0	0.659	0.659
PRRX1	DDX10	0	989537	983965	ENSP00000356734	ENSP00000314348	0	0	0	0	0	0	0	0.623	0.623
PSIP1	PRRX1	0	992288	989537	ENSP00000370109	ENSP00000356734	0	0	0	0	0	0	0	0.624	0.623
PRKCA	RARA	1	980867	978015	ENSP00000284384	ENSP00000254066	0	0	0	0	0	0.621	0.9	0.821	0.992
NRIP1	RARA	1	985335	978015	ENSP00000327213	ENSP00000254066	0	0	0	0	0	0.998	0	0.23	0.998
NCOA3	RARA	0	990475	978015	ENSP00000361066	ENSP00000254066	0	0	0	0	0	0.995	0	0.227	0.996
RXRA	RARA	0	998115	978015	ENSP00000419692	ENSP00000254066	0	0	0	0.841	0	0.999	0.9	0.947	0.999
NCOR2	RARA	1	988068	978015	ENSP00000348551	ENSP00000254066	0	0	0	0	0	0.998	0	0.403	0.998
PML	RARA	0	979873	978015	ENSP00000268058	ENSP00000254066	0	0	0	0	0	0.991	0.8	0.786	0.999
NCOR1	RARA	0	979927	978015	ENSP00000268712	ENSP00000254066	0	0	0	0	0	0.999	0	0.515	0.999
SRC	RARA	1	988457	978015	ENSP00000350941	ENSP00000254066	0	0	0	0	0	0.988	0	0.238	0.99
NCOA1	RARA	0	984654	978015	ENSP00000320940	ENSP00000254066	0	0	0	0	0	0.999	0	0.333	0.999
NR0B2	RARA	1	978027	978015	ENSP00000254227	ENSP00000254066	0	0	0	0	0	0.845	0.9	0	0.983
Notice:
1	target gene is an inflammation related gene
0	target gene has not been confirmed as an inflammatory gene

## Sheet: Table S7
α	Fold Change	Top genes	IL1_0.5	IL1_1	IL1_2.5	IL1_6	TNF1	TNF2	TNF3	TNF4
0.1	4	50	0.3	0.56	0.54	0.56	0.4	0.44	0.48	0.54
0.1	4	100	0.27	0.47	0.44	0.45	0.37	0.43	0.4	0.46
0.1	4	150	0.313333	0.433333	0.413333	0.406667	0.34	0.386667	0.4	0.42
0.1	4	200	0.31	0.42	0.42	0.385	0.35	0.335	0.345	0.395
0.1	4	250	0.296	0.384	0.388	0.356	0.312	0.332	0.308	0.368
0.1	4	300	0.303333	0.353333	0.366667	0.336667	0.29	0.346667	0.3	0.343333
0.2	4	50	0.3	0.54	0.46	0.52	0.38	0.42	0.42	0.58
0.2	4	100	0.27	0.47	0.44	0.45	0.38	0.43	0.4	0.45
0.2	4	150	0.313333	0.44	0.413333	0.406667	0.34	0.386667	0.406667	0.42
0.2	4	200	0.31	0.42	0.42	0.385	0.35	0.335	0.345	0.395
0.2	4	250	0.3	0.38	0.388	0.356	0.308	0.332	0.308	0.368
0.2	4	300	0.306667	0.353333	0.366667	0.333333	0.29	0.346667	0.303333	0.343333
0.3	4	50	0.28	0.5	0.46	0.54	0.4	0.46	0.38	0.6
0.3	4	100	0.27	0.46	0.44	0.45	0.38	0.43	0.4	0.45
0.3	4	150	0.313333	0.44	0.413333	0.4	0.34	0.393333	0.4	0.426667
0.3	4	200	0.31	0.42	0.42	0.385	0.355	0.335	0.345	0.395
0.3	4	250	0.3	0.38	0.388	0.356	0.312	0.332	0.308	0.368
0.3	4	300	0.31	0.356667	0.366667	0.333333	0.29	0.346667	0.303333	0.346667
0.4	4	50	0.28	0.52	0.46	0.54	0.42	0.46	0.36	0.5
0.4	4	100	0.28	0.46	0.44	0.45	0.39	0.43	0.38	0.43
0.4	4	150	0.313333	0.44	0.406667	0.4	0.346667	0.393333	0.406667	0.42
0.4	4	200	0.31	0.42	0.42	0.385	0.355	0.335	0.345	0.4
0.4	4	250	0.304	0.38	0.388	0.356	0.316	0.332	0.308	0.368
0.4	4	300	0.303333	0.363333	0.366667	0.333333	0.29	0.35	0.303333	0.343333
0.5	4	50	0.28	0.5	0.42	0.56	0.42	0.48	0.4	0.5
0.5	4	100	0.29	0.47	0.42	0.44	0.36	0.43	0.39	0.45
0.5	4	150	0.313333	0.44	0.406667	0.4	0.353333	0.393333	0.406667	0.42
0.5	4	200	0.31	0.42	0.415	0.385	0.355	0.335	0.345	0.4
0.5	4	250	0.3	0.376	0.388	0.36	0.316	0.332	0.308	0.368
0.5	4	300	0.303333	0.366667	0.366667	0.333333	0.293333	0.343333	0.306667	0.343333
0.6	4	50	0.28	0.52	0.4	0.54	0.4	0.46	0.4	0.48
0.6	4	100	0.29	0.47	0.43	0.44	0.36	0.43	0.39	0.45
0.6	4	150	0.306667	0.44	0.413333	0.4	0.353333	0.386667	0.406667	0.42
0.6	4	200	0.31	0.42	0.415	0.385	0.355	0.335	0.35	0.4
0.6	4	250	0.296	0.388	0.388	0.36	0.316	0.336	0.308	0.368
0.6	4	300	0.303333	0.373333	0.366667	0.333333	0.293333	0.346667	0.303333	0.343333
0.7	4	50	0.26	0.5	0.4	0.58	0.42	0.44	0.4	0.46
0.7	4	100	0.28	0.48	0.44	0.46	0.37	0.45	0.39	0.46
0.7	4	150	0.3	0.44	0.42	0.426667	0.346667	0.393333	0.42	0.44
0.7	4	200	0.315	0.425	0.42	0.4	0.36	0.345	0.355	0.415
0.7	4	250	0.3	0.384	0.404	0.368	0.316	0.34	0.316	0.372
0.7	4	300	0.303333	0.38	0.37	0.343333	0.296667	0.346667	0.303333	0.353333
0.8	4	50	0.26	0.52	0.42	0.52	0.44	0.46	0.42	0.46
0.8	4	100	0.28	0.49	0.44	0.45	0.39	0.45	0.41	0.49
0.8	4	150	0.3	0.446667	0.433333	0.426667	0.36	0.4	0.426667	0.46
0.8	4	200	0.315	0.425	0.42	0.39	0.365	0.355	0.355	0.42
0.8	4	250	0.304	0.384	0.404	0.368	0.324	0.344	0.316	0.372
0.8	4	300	0.31	0.4	0.37	0.346667	0.303333	0.35	0.31	0.36
0.9	4	50	0.3	0.52	0.4	0.56	0.42	0.44	0.44	0.48
0.9	4	100	0.29	0.51	0.45	0.46	0.4	0.44	0.43	0.5
0.9	4	150	0.3	0.446667	0.446667	0.466667	0.393333	0.393333	0.44	0.453333
0.9	4	200	0.31	0.42	0.42	0.4	0.39	0.36	0.375	0.435
0.9	4	250	0.32	0.412	0.396	0.388	0.344	0.36	0.34	0.388
0.9	4	300	0.34	0.43	0.383333	0.363333	0.333333	0.4	0.333333	0.39
α	Fold Change	Top genes	IL1_0.5	IL1_1	IL1_2.5	IL1_6	TNF1	TNF2	TNF3	TNF4
0.1	4	50	0.3	0.56	0.54	0.56	0.4	0.44	0.48	0.54
0.2	4	50	0.3	0.54	0.46	0.52	0.38	0.42	0.42	0.58
0.3	4	50	0.28	0.5	0.46	0.54	0.4	0.46	0.38	0.6
0.4	4	50	0.28	0.52	0.46	0.54	0.42	0.46	0.36	0.5
0.5	4	50	0.28	0.5	0.42	0.56	0.42	0.48	0.4	0.5
0.6	4	50	0.28	0.52	0.4	0.54	0.4	0.46	0.4	0.48
0.7	4	50	0.26	0.5	0.4	0.58	0.42	0.44	0.4	0.46
0.8	4	50	0.26	0.52	0.42	0.52	0.44	0.46	0.42	0.46
0.9	4	50	0.3	0.52	0.4	0.56	0.42	0.44	0.44	0.48

## Sheet: Table S8
	IL1_0.5h	IL1_1h	IL1_2.5h	IL1_6h	TNF1	TNF2	TNF3	TNF4
First step of TSNBA	0.506667	0.523333	0.56	0.56	0.453333	0.543333	0.58	0.48
Fold Change	0.296667	0.363333	0.366667	0.353333	0.28	0.33	0.306667	0.33
Network Propagation	0.303333	0.353333	0.366667	0.336667	0.29	0.346667	0.3	0.343333
Interconnectivity	0.343333	0.426667	0.393333	0.343333	0.41	0.366667	0.336667	0.456667
Neighborhood Scoring	0.35	0.43	0.446667	0.46	0.296667	0.386667	0.353333	0.423333

## Sheet: Table S9
	IL1_0.5h	IL1_1h	IL1_2.5h	IL1_6h	TNF1	TNF2	TNF3	TNF4
TSNBA	0.653846	0.732143	0.8	0.74	0.490909	0.769231	0.705882	0.685185
Fold Change	0.4	0.56	0.52	0.58	0.36	0.52	0.42	0.46
Network Propagation	0.3	0.56	0.54	0.56	0.4	0.44	0.48	0.54
Interconnectivity	0.24	0.38	0.34	0.32	0.26	0.26	0.3	0.46
Neighborhood Scoring	0.48	0.68	0.62	0.66	0.42	0.56	0.42	0.58

[truncated: 1 more sheets: TableS10]
